# Supplementary material for: Molecular Basis of Adenomatous Gastrointestinal Polyposis Syndromes: Role of Pathogenic and Benign Variants in Disease Onset
Source: Biomedicines. 2026 Feb 13;14(2):426. doi: 10.3390/biomedicines14020426 (PMC12938753; doi:10.3390/biomedicines14020426)
Supplement: Supplementary file 1 [file biomedicines-14-00426-s001.zip]

Archive with 7 entries (6 files):
- supplementary materials/
- supplementary materials/.DS_Store
- __MACOSX/supplementary materials/._.DS_Store
- __MACOSX/supplementary materials/._Table S1.docx
- __MACOSX/supplementary materials/._Figure S1.docx
- supplementary materials/Figure S1.pdf
- supplementary materials/Table S1.pdf
